# Supplementary material for: Snapin promotes HIV‐1 transmission from dendritic cells by dampening TLR8 signaling
Source: EMBO J. 2017 Oct 16;36(20):2998–3011. doi: 10.15252/embj.201695364 (PMC5641917; doi:10.15252/embj.201695364)
Supplement: Supplementary file 2 — Source Data for Appendix [file EMBJ-36-2998-s005.zip]

Archive with 1 entries (1 files):
- SourceDataAppendixFigS3.pdf
