# Supplementary material for: Snapin promotes HIV‐1 transmission from dendritic cells by dampening TLR8 signaling
Source: EMBO J. 2017 Oct 16;36(20):2998–3011. doi: 10.15252/embj.201695364 (PMC5641917; doi:10.15252/embj.201695364)
Supplement: Supplementary file 6 — Source Data for Figure 5C and D [file EMBJ-36-2998-s004.zip]

Archive with 2 entries (2 files):
- embj201695364-sup-0000-SDataFig5C.pdf
- embj201695364-sup-0000-SDataFig5D.pdf
